# Supplementary material for: Urinary Sex Steroids and Anthropometric Markers of Puberty - A Novel Approach to Characterising Within-Person Changes of Puberty Hormones
Source: PLoS One. 2015 Nov 23;10(11):e0143555. doi: 10.1371/journal.pone.0143555 (PMC4658122; doi:10.1371/journal.pone.0143555)
Supplement: S1 Dataset — (XLSX) [file pone.0143555.s001.xlsx]

## Sheet: Sheet1
Child ID	Gender	Collection Time (months)	Age at Collection	Menarche	Height	Weight	BMI	Self-Rated Tanner Stage	Serum LH (IU/L)	Serum E2 (pg/mL)	Serum T (ng/mL)	Urine LH (IU/L)	Urine E2 (ng/mL)	Urine T (ng/mL)
C0018	Female	1	11.5	N	142.2	47.9	23.8	1	0.52	23	0.06	3.16	0.46	1.56
C0018	Female	2	11.8	N								3.2	0.7432	1.424
C0018	Female	3	12.1	N								0.52	0.595	1.12
C0018	Female	4	12.3	N								0.94	0.94	2.85
C0018	Female	5	12.5	N	147.5	54.4	25.2	2	0.26	18.9	0.07	0.73	0.57	1.98
C0034	Female	1	12.9	Y	157.8	49.8	20.2	3	3.23	65.9	0.27	22.8	4.64	17.74
C0034	Female	2	13.1	Y								4.89333	11.6667	6.93333
C0034	Female	3	13.4	Y								6.44	2.13	7.74
C0034	Female	4	13.7	Y								6.44	2.13	7.74
C0034	Female	5	13.9	Y	160.3	53.6	20.9	4	2.92	78.3	0.32	7.74	1.85	6.33
C0075	Female	1	11.4	N	148.5	41.3	18.9	1	0	12.3	0.04	0.15	0.06	1.09
C0075	Female	2	11.7	N								2.89	0.243	2.21
C0075	Female	3	11.9	N								1.34	0.84	8.24
C0075	Female	4		N
C0075	Female	5	12.4	N	153.8	42.5	18.2	2	0.12	10.2	0.06	0.59	0.28	2.34
C0133	Female	1	10.2	N	138.2	38.8	20.4	3	0.29	22.5	0.06	0.793333	0.18	1.56667
C0133	Female	2	10.4	N								29	3.2	9.24
C0133	Female	3	10.7	N								6.49	1.03	3.82
C0133	Female	4	11	N								12.3	2.35	9.36
C0133	Female	5	11.2	N	149	46.6	21	2	5.72	38.8	0.15	12	0.906667	6.8
C0158	Male	1	13.4	N	156.6	43.6	17.9	3	3.15	22	4.88	18.46	1.76	75.5
C0158	Male	2	13.6	N								1.86667	0.580667	51.1667
C0158	Male	3	13.9	N								7.93333	0.693333	39.3333
C0158	Male	4	14.2	N								24.4	4.06	141.2
C0158	Male	5	14.4	N	166.9	51.8	18.6	4	2.95	27.9	4.71	6.87	0.84	36
C0174	Male	1	13.4	N	152.5	38.2	16.5	2	0.21	12.4	0.12	0.74	0.13	2.75
C0174	Male	2	13.6	N								1.16667	0.116	2.61333
C0174	Male	3		N
C0174	Male	4	14.1	N								4.26	0.174667	5.29333
C0174	Male	5	14.4	N	157.6	42.2	17.1	3	0.74	15.6	0.21	1.77333	0.186667	3.07333
C0190	Male	1	12.7	N	172.5	55.5	18.8	4	2.45	24.8	4.12	15.3	1.25	49.5
C0190	Male	2	13	N								9.66667	0.627333	27.8333
C0190	Male	3	13.2	N								22.1	1.13	46.5
C0190	Male	4	13.5	N
C0190	Male	5	13.7	N	180.3	65	20.1	5	3.4	38.3	5.52	31.8	1.96	75.8
C0232	Female	1	12.6	Y	164.5	53	19.7	4	1.41	47.5	0.09	9.76	1.5	2.45
C0232	Female	2	12.8	Y								22.6667	16.4	5.66667
C0232	Female	3	13.1	Y								48.4	19.2	5.65
C0232	Female	4	13.3	Y								9.46667	2.40667	5.74667
C0232	Female	5	13.6	Y	168.4	59.5	21.1	4	2.03	99	0.2	2.56	2.45	3.04
C0257	Female	1	12.3	N	144.2	36.6	17.7	3	5.51	51.4	0.21	15.6	0.84	4.66667
C0257	Female	2	12.7	N								5.76	0.651	3.36
C0257	Female	3		N
C0257	Female	4	13.1	N								20.4	1.34	5.66
C0257	Female	5	13.3	N	164.5	43.6	16.2	4	9.01	56	0.35	17.2	1.13	5.23
C0273	Female	1	12.4	Y	159.3	48.4	19.1	4	3	52.2	0.18	12.32	0.84	1.32
C0273	Female	2	12.6	Y								19.6	1.31333	1.74
C0273	Female	3	12.9	Y								30.6	3.6	3.84
C0273	Female	4	13.1	Y								94.1	17	5.83
C0273	Female	5	13.5	Y	166	56.1	20.4	4	8.35	55.5	0.3	11.7	1.69	1.91
C0299	Male	1	12.5	N	135.7	28.4	15.6	1				11.2	0.2	5.8
C0299	Male	2	12.7	N
C0299	Male	3	13	N								12.6	0.186667	3.66
C0299	Male	4	13.2	N								14.1	0.689	19.2
C0299	Male	5	13.5	N	144	35.6	17.2	2	1.63	18.1	2.46	11	0.6	16.4667
C0315	Female	1	11.3	Y	147.8	34.5	15.8	4	5.12	73.8	0.23
C0315	Female	2	11.7	Y								13.3	3.46	7.8
C0315	Female	3	11.9	Y								11.4	3.3	7.77
C0315	Female	4	12.1	Y								9.03	3.54	9.99
C0315	Female	5	12.4	Y	153.5	38.6	16.5	3	5.03	40.9	0.26	8.83	1.91	8.12
C0331	Female	1	10.6	N	138.6	47.3	23.1	3	0	13.2	0.08	0	0.406667	1.32667
C0331	Female	2	10.9	N								0.113333	0.432667	1.80667
C0331	Female	3	11.1	N								0	0.68	1.86667
C0331	Female	4	11.4	N								0.0933333	1.18	3.38667
C0331	Female	5	11.7	N	143.4	54.9	26.8		0	16.8	0.13	0.0733333	0.573333	2.14
C0398	Male	1	11.9	N	152.2	33.5	14.5	2	0.16	9.52	0.01	0.753333	0.0333333	0.433333
C0398	Male	2	12.2	N								0.313333	0.0166667	0.494
C0398	Male	3	12.4	N								1.38	0.12	0.981
C0398	Male	4	12.7	N								5.12	0.0330667	2.56667
C0398	Male	5	13	N	158.8	38.8	15.3	3	0.94	29.4	0.32	9.06	0.1	5.84
C0414	Female	1	11.4	N	137.3	34.9	18.6	2	0	17.6	0.03	0.984	0.368	1.824
C0414	Female	2	11.7	N								0.56	0.662	3.08
C0414	Female	3	11.9	N								5.14667	0.88	4.11333
C0414	Female	4	12.2	N								2.41333	0.926667	5.20667
C0414	Female	5	12.5	N	143.4	45.2	22.1	3	2.27	41	0.17	6.50667	0.786667	3.03333
C0430	Male	1	12.2	N	149.7	38.7	17.4		1.06	12.4	1.83	8.76	0.133333	11.4267
C0430	Male	2	12.5	N								10.1333	0.272	16.2
C0430	Male	3		N
C0430	Male	4		N
C0430	Male	5	13.3	N	162	49.1	18.7	4	2.12	27.1	4.41	10.5	0.41	28.8
C0455	Male	1	12.5	N	159.2	50.7	20.1	4	1.92	9.58	0.61	11.84	0.192	2.784
C0455	Male	2	12.8	N								10.2533	0.277333	4.61333
C0455	Male	3	13	N								9.92	0.224	3.58
C0455	Male	4	13.3	N								10.2	0.025	8.77
C0455	Male	5	13.5	N	165	57.8	21.2	4	2.82	16.8	1.61	10.7	0.31	14.5
C0471	Male	1	12.5	N	154.7	41.2	17.4	4	1.01	13.1	0.34
C0471	Male	2	12.9	N								4.62	0.286	0.307
C0471	Male	3	13.1	N								4.62
C0471	Male	4	13.3	N								9	0.292	1.08
C0471	Male	5	13.5	N	162.2	46.2	17.6	4	2.33	20.4	2.91	8.44	0.3	0.6
C0497	Female	1	12.7	N	159.3	47.3	18.7	3	0.13	35.5	0.14	13.5	1.45	2.93
C0497	Female	2	12.8	N								10.88	2.784	4.208
C0497	Female	3	13	N								9.66667	1.11333	3.13333
C0497	Female	4	13.3	Y								11.5	2.22	4.08
C0497	Female	5	13.6	Y	167.2	55.3	19.8	3	4.24	48.7	0.16	2.42667	2.58667	3.90667
C0554	Female	1	10.8	N	144.5	31.1	15	1	2.42	31.7	0.13	3.8	0.38	1.82
C0554	Female	2	11	N								0.78	0.658	1.13
C0554	Female	3	11.3	N								1.8	0.378	0.924
C0554	Female	4	11.6	N								5.37	0.527	1.69
C0554	Female	5	12	N	153	36.5	15.6	2	0.31	21.7	0.11	2.95	0.84	1.48
C0570	Male	1	13.4	N	147.5	44.4	20.5	3	1.25	16	1.95	5.17333	0.133333	7.29333
C0570	Male	2	13.6	N								5.52	0.49	17.02
C0570	Male	3	13.9	N								6.26667	0.346667	15.3333
C0570	Male	4	14.1	N								13.12	0.4832	25.52
C0570	Male	5	14.4	N	156	49.8	20.5	5	2.4	24.8	6.49	10.3	0.56	35.8
C0596	Female	1	10.8	N	138.2	31.6	16.6	2	0.19	12.4	0.08	3.78	0.56	6.48
C0596	Female	2	11.1	N								23.76	1.096	4.76
C0596	Female	3	11.3	N								5	0.189	1.67
C0596	Female	4	11.6	N								3.6	0.1	3.596
C0596	Female	5	11.9	N	144.9	37	17.6	3	0.99	29	0.07	4.32	0.386667	2.16
C0612	Female	1	12.2	N	154.6	35.8	15.1	2	6.06	69.2	0.17	10.9	0.64	1.92
C0612	Female	2	12.5	N								14.32	0.816	2.616
C0612	Female	3	12.8	N								7.94	0.668	2.67
C0612	Female	4	13.1	N								15.7333	0.797333	4.09333
C0612	Female	5	13.2	N	161.3	40.7	15.7	3	2.29	47.1	0.15	1.90667	0.84	2.4
C0638	Male	1	12.3	N	147	38	17.6	2	1.28	12.7	0.51	7.98	0.23	9.63
C0638	Male	2	12.6	N								21.6	0.509333	17.2
C0638	Male	3	12.8	N								11.0667	0.68	23.0667
C0638	Male	4	13.1	N								8.27	0.244	20.4
C0638	Male	5	13.3	N	154.5	42.3	17.8	4	1.83	23.8	4.42	12.3	0.82	48.5
C0711	Male	1	12.8	N	170.8	55.8	19.3	4	2.3	25.5	6.44	10.64	0.784	42.2
C0711	Male	2	13.1	N								10.5	1.32	56.25
C0711	Male	3	13.4	N								16.8	2.41	76.4
C0711	Male	4	13.5	N								11.9	1.86	70.75
C0711	Male	5	13.8	N	179.4	67.2	21	5	1.71	31.4	7.94	20.4	2.78	88.25
C0737	Female	1	12.1	Y	147.5	43.6	20.2	3	5.33	62	0.29	32.8	3.81333	15.2
C0737	Female	2	12.5	Y								20.9333	5.25333	16.2667
C0737	Female	3	12.6	Y								14	2.90667	7.32
C0737	Female	4	13	Y								12.6	2.98	7.76
C0737	Female	5	13.1	Y	152.7	52.3	22.3	4	2.84	81	0.23
C0752	Male	1	11.2	N	155	56.1	23.4	3	0.16	21.8	0.06	2.68	0.74	1.66
C0752	Male	2	11.5	N								5.72	0.601	2.43
C0752	Male	3	11.7	N								9.56	0.804	2.28
C0752	Male	4	11.9	N								12.0667	0.602667	3.89333
C0752	Male	5	12.2	N	160.4	58.3	22.8	5	2.55			15.4	0.68	7.04
C0794	Male	1	10.8	N	146	36.9	17.3	1
C0794	Male	2	11	N
C0794	Male	3	11.3	N								2.448	0.1152	0.5016
C0794	Male	4	11.5	N								4.72	0.0333333	0.793333
C0794	Male	5	11.8	N	152.2	42.3	18.3		0.59	11.1	0.03	3.784	0.024	0.448
C0810	Female	1	13.4	Y	160	63.8	24.9	5	6.09	54.6	0.43	28.32	2.12	3.504
C0810	Female	2	13.7	Y								5.768	1.528	4.296
C0810	Female	3	13.9	Y								46.4	8.36	12.52
C0810	Female	4	14.2	Y								17.4667	1.94667	7.26667
C0810	Female	5	14.4	Y	160.4	62	24.5	5	5.5			4.568	0.968	2.792
C0836	Male	1	13	N	156.7	57.4	23.6	4	5.37	36.5	5.2
C0836	Male	2	13.3	N								12.4	1.85	26.1
C0836	Male	3	13.7	N								35.5	4.39	47.3
C0836	Male	4	13.8	N								22.7	4.51	77.75
C0836	Male	5	14.1	N	161.3	66.1	25.5	4	8.51	32	4.67	4.52	1.56	42.25
C0919	Male	1	11.2	N	152	38.3	16.6	2	0.28	19.3	0.05	5.68	0.06	0.02
C0919	Male	2	11.4	N								4.93333	0.157333	0.188
C0919	Male	3	11.7	N								4.09333	0.154667	0.145333
C0919	Male	4	11.9	N								8.25	0.178	0.241
C0919	Male	5	12.1	N	158.6	43.6	17.5	4	0.68	16.4	0.1	7.89333	0.0666667	0.0133333
C0935	Female	1	12.6	Y	168.6	52.3	18.3	3	3.7	59.1	0.2	9.67	2.17	3.36
C0935	Female	2	12.8	Y								12.32	2.38	3.08
C0935	Female	3	13	Y
C0935	Female	4	13.3	Y								27.84	8.72	4.536
C0935	Female	5	13.7	Y	173.4	59.2	19.8	4	4.6	67.4	0.29	5.52	1.456	3.744
C0950	Male	1	11.8	N	158.5	68	27.2	3	2.73	15.1	2.12	9.28	0.384	7.024
C0950	Male	2	12.1	N								4.44	0.6464	12.96
C0950	Male	3	12.3	N								22.7	0.776	12.9
C0950	Male	4	12.6	N								6.848	0.6176	10.56
C0950	Male	5	12.8	N	165.5	84.3	30.6	4	2.8	22.2	2.43	6.848	0.992	17.52
C0976	Male	1	13.5	N	154.6	40.6	17.1	4	0.55	14.3	0.09	3.78667	0.08	1.54667
C0976	Male	2	13.7	N								7.78	0.14	3.59
C0976	Male	3	13.9	N								5.58667	0.229333	3.36
C0976	Male	4	14.2	N								4.97333	0.166667	3.72
C0976	Male	5	14.5	N	158.2	41.1	16.5	3	1.68	15.8	0.36	4.72	0.16	2.85333
C0992	Female	1	11.6	N	149.2	32.4	14.6	3	3.96	26.6	0.14	18.48	1.12	2.56
C0992	Female	2	11.9	N								21.44	1.992	3.28
C0992	Female	3	12.1	N								18.9333	0.581333	1.028
C0992	Female	4	12.4	N								29.52	3.328	5.312
C0992	Female	5	12.6	N	155.2	35.8	14.9	3	8.83	78.3	0.23	23.04	2.72	4.576
C1032	Female	1	12.8	N	146	41.1	19.3	1	1.91	37	0.16	3.68	0.626667	1.88
C1032	Female	2	12.9	N								6.89333	1.65333	3.74667
C1032	Female	3		N
C1032	Female	4	12.5	N								16.72	4.8	6.072
C1032	Female	5	13.8	N	154	48.3	20.4	2	1.91	37	0.16	3.68	0.626667	1.88
C1057	Female	1	11.1	N	144	38.6	18.6	1	0.25	19.07	0.11	0.216	0.496	1.288
C1057	Female	2	11.4	N								1.39	0.657	2.82
C1057	Female	3		N
C1057	Female	4	11.9	N								1.58667	0.381333	2.01333
C1057	Female	5	12.2	N	148	46.2	21.1	2	0.23	26.2	0.12	0.79	0.46	1.52
C1065	Male	1	12.6	N	147	54.3	25.1	1	0.3	11	0.07	1.088	0.2	1.256
C1065	Male	2	12.8	N								1.74	0.155	2.83
C1065	Male	3	13.1	N								2.976	0.248	1.688
C1065	Male	4	13.3	N								6.02667	0.278667	4.33333
C1065	Male	5	13.6	N	151	62.1	27.2	2	0.92	19.2	0.2	5.92	0.49	3.17
C1081	Male	1	13.2	N	172	52.7	17.8	5	2.25	24	5.37	6.49	0.8	62.2
C1081	Male	2	13.4	N								7.1	1.07	64.8
C1081	Male	3	13.7	N								9.19	1.23	76
C1081	Male	4		N
C1081	Male	5	14.2	N	178	57.5	18.1	5	6.08	31.3	6.69	31.68	1.68	117.2
C1123	Female	1	12.8	N	153	40.2	17.2	2	0.51	38.9	0.13	13.6	1.34667	2.52
C1123	Female	2	13.1	N								4.75	0.639	1.63
C1123	Female	3	13.3	N								20.4	2.7	4.9
C1123	Female	4	13.6	N								5.61333	0.377333	2.2
C1123	Female	5	13.8	N	159.4	42.4	16.8	4	1	48.1	0.19	12.26	1.26	2.2
C1164	Female	1	12.1	N	166	49	17.8	2	0.3	23.3	0.08	2.33333	0.466667	1.10667
C1164	Female	2	12.3	N								1.33333	0.265333	1.07867
C1164	Female	3	12.6	N								3.13333	0.997333	2.82667
C1164	Female	4	12.8	N								3.02667	0.373333	2.34667
C1164	Female	5	13.1	N	173.4	59.9	20	3	3.13	69.5	0.22	6.18667	1.02667	2.62667
C1180	Female	1	11.8	N	147	36.1	16.7	2	1.35	16.1	0.1	5	1.10667	4.09333
C1180	Female	2	12.1	N								6.03	0.586	4.05
C1180	Female	3	12.3	N								11.24	0.530667	4.12
C1180	Female	4	12.6	N								9.44	0.269333	3.17333
C1180	Female	5	12.9	N	152.2	43.6	18.9		3.88	60.7	0.21	6.88	1.024	5.736
C1206	Female	1	11.9	N	146	35.8	16.8	1	0	16.5	0.06	1.22	0.28	1.18
C1206	Female	2	12.2	N								2.44	0.351	1.37
C1206	Female	3		N
C1206	Female	4	12.6	N								4.64	0.468	2.13
C1206	Female	5	12.9	N	152.3	39	16.9		0.2			1.33333	0.293333	1.29333
C1222	Female	1	13.3	Y	166	53.3	19.3	5	4.05	89.7	0.18	19.0667	9.21333	4.52
C1222	Female	2	13.7	Y								22.6	3.36	4.57
C1222	Female	3		Y
C1222	Female	4	14.2	Y								11.9	3.04	6.03
C1222	Female	5	14.3	Y	168	55.6	19.7	5	8.22	155	0.28	2.608	13.52	6.952
C1248	Female	1	12.2	Y	156	38.1	15.7	2	5.38	70.2	0.37	48.4	2.28	9.4
C1248	Female	2	12.5	Y								34.8	3.8	12.0267
C1248	Female	3	12.7	Y								43.04	2.128	7.216
C1248	Female	4	13	Y								81.2	25.8	11.92
C1248	Female	5	13.3	Y	160.6	41	16	3	4.74	99.4	0.32	45.2	6	10.4667
C1263	Female	1	12.9	N	146	37.4	17.5	2	2.59	86.1	0.26	17.4667	2.52	8.8
C1263	Female	2	13.2	N								3.66667	3.33333	4.81333
C1263	Female	3	13.4	N								27.6	2.32	11.12
C1263	Female	4	13.7	N								5.384	1.88	6.736
C1263	Female	5	13.9	N	150.9	42.5	18.9	3	5.36	90.3	0.26	14.8	3.48	11.8933
C1289	Female	1	13	Y	159	47	18.6	3	4.79	164	0.49	11.3467	6.64	0.0133333
C1289	Female	2	13.4	Y								6.74667	3.6	0.4
C1289	Female	3	13.5	Y								9.72	7.81333	0.969333
C1289	Female	4	13.8	Y								12.44	12.3867	0.865333
C1289	Female	5	14	Y	164.3	53.6	19.9	3	4.64	91.8	0.57	13.7333	3.41333	0.0133333
C1305	Male	1	11.8	N	151	42.8	18.8	2	1.06	13.7	0.76	15.2	0.18	0.33
C1305	Male	2	12	N								2.768	0.2064	0.5944
C1305	Male	3	12.2	N								12.44	0.356	0.504
C1305	Male	4	12.5	N								12.8133	0.596	2.36
C1305	Male	5	12.7	N	162.2	53.2	20.3	4	2.32	25.4	4.08	11.64	0.386667	1.48
C1347	Female	1	11.2	Y	153	45.5	19.4	2	2.29	37.2	0.18	11.6	1.16	1.73
C1347	Female	2	11.5	Y								19.8	2.14	5.95
C1347	Female	3	11.7	Y								22.1	1.18	3.5
C1347	Female	4	12	Y								29.4	3.5	9.38
C1347	Female	5	12.2	Y	158.6	50	20	4	8.55	49.9	0.3	36.6667	4.05333	8.82667
C1362	Male	1	11.2	N	148	39.5	18	1	0	11.3	0.04	0.13	0.03	0.28
C1362	Male	2	11.4	N								0	0.0664	0.1
C1362	Male	3	11.7	N								0.096	0.1248	0.092
C1362	Male	4	11.9	N								0.56	0.0677	0.108
C1362	Male	5	12.2	N	156	41.6	17.1	2	0.16	14.2	0.05	1.8	0.03	0.01
C1388	Female	1	10.8	N	140	32.9	16.8	1	0.42	13.4	0.08	5.38	0.14	2.82
C1388	Female	2	11.2	N								1.34	0.19	1.54
C1388	Female	3		N
C1388	Female	4	11.7	N								4.39	0.28	6.15
C1388	Female	5	11.8	N	146.5	35.3	16.6	2	0.16	14.2	0.05	1.8	0.03	0.01
C1396	Female	1	10.5	N	140.5	33.2	16.7	2	0	14	0.06	0.74	0.52	2.02
C1396	Female	2	10.8	N								0.59	0.218	1.4
C1396	Female	3	11	N								0.88	0.589333	1.49333
C1396	Female	4	11.3	N								0.168	0.4152	2.704
C1396	Female	5	11.5	N	146.4	35.1	16.5	2	0.16	26.7	0.1	0.76	0.44	1.37
C1404	Male	1	11.6	N	160	51.5	20.1	2	0.68	14.2	0.66	15.0667	0.293333	5.96
C1404	Male	2	11.8	N								15.4667	0.353333	9.21333
C1404	Male	3	12.1	N								17.08	0.912	22.2
C1404	Male	4	12.3	N								9.96	0.433333	18.9333
C1404	Male	5	12.6	N	167.7	59.3	21.3		0.72	28.3	2.58	6.2	0.9	34.7
C1446	Male	1	14.2	N	174	54.8	18.1	4	3.53	39.2	5.85	13.2	3.98	171
C1446	Male	2	14.4	N								18.8	3.99	132.75
C1446	Male	3	14.6	N								28.8	9.34	522
C1446	Male	4	14.9	N								7.112	3.176	139.2
C1446	Male	5	15.1	N	178.1	58.5	18.5	5	2.85	25.9	5.41	19.52	3.992	25.6
C1479	Female	1	12.4	N	153	35.8	15.3	1	0.14	19.2	0.06	1.02	0.14	0.01
C1479	Female	2	12.6	N								5.45	0.368	0.102
C1479	Female	3	12.9	N								13.76	1.08	0.1528
C1479	Female	4	13.2	N								10.96	0.84	0.1704
C1479	Female	5	13.4	N	159.6	43.3	17.1	2	2.69	47.6	0.2	30	2.06667	0.0133333
C1503	Male	1	13	N	172	72.9	24.6	4	2.87	23.4	4.05	20.64	3.256	9.84
C1503	Male	2	13.2	N								11.3	3.79	7.88
C1503	Male	3	13.4	N								21.8667	2.78	7.66667
C1503	Male	4	13.7	N								16.96	2.368	7.888
C1503	Male	5	14	N	175.3	72.3	23.6	4	2.69	47.6	0.2	30	2.06667	0.0133333
C1529	Female	1	10.4	N	150	34.9	15.5	1	0.11	15.8	0.07	0.36	0.24	1.63
C1529	Female	2	10.7	N								0.16	0.224	1.17
C1529	Female	3	10.9	N								0.746667	0.272	1.72
C1529	Female	4	11.2	N								0.312	0.2648	2.744
C1529	Female	5	11.4	N	154.5	37.8	15.9	1	0	14.4	0.07	0.24	0.42	2.01
C1545	Female	1	10.1	N	144	49.5	23.9	1	0	11.1	0.03	0.13	0.35	1.08
C1545	Female	2	10.3	N								0.38	0.0628	0.3404
C1545	Female	3	10.6	N								0.56	0.350667	1.16533
C1545	Female	4	10.8	N
C1545	Female	5	11	N	148.9	60.2	27.1	1	0.12	15.2	0.03	0.54	0.37	1.12
C1560	Female	1	12.6	Y	159	44.4	17.6	3	2.29	47.8	0.15	4.89333	2.42667	5.08
C1560	Female	2	12.8	Y								10.1	2.09	6.5
C1560	Female	3	13.1	Y								11.1	3.18	8.93
C1560	Female	4	13.3	Y								10	3.96	6.968
C1560	Female	5	13.6	Y	165	50.1	18.4	3	3.62	40.7	0.22	2.872	1.672	3.584
C1602	Male	1	12.7	N	153	39.1	16.7	4	1.35	12.8	1.4	5.95	0.26	22.3
C1602	Male	2	13	N								20.64	0.3752	24.56
C1602	Male	3	13.2	N								7.9	0.579	25.4
C1602	Male	4	13.5	N								21.68	1.144	31.44
C1602	Male	5	13.7	N	165.2	50.6	18.6	4	3.49	28.2	5.09	29.3	1.3	63
C1628	Female	1	13.2	Y	160	49.9	19.5	4	4.61	118	0.24	23.52	3.024	3.072
C1628	Female	2	13.5	Y
C1628	Female	3	13.8	Y								8.68	1.05067	2.22667
C1628	Female	4	14	Y								8.49333	2.14667	3.25333
C1628	Female	5	14.2	Y	164	57.3	21.3	5				11	9.83	4.67
C1636	Male	1	13.4	N	161	43.9	16.9	4	3.1	21.3	4.33	5.49	0.25	18.2
C1636	Male	2	13.7	N								6.58	0.482	23.8
C1636	Male	3	14	N								8.97333	0.774667	39.2
C1636	Male	4	14.2	N								7.47	0.697	39.4
C1636	Male	5	14.4	N	169.4	49.9	17.5	4	3.55	22.1	3.92	8.14	0.41	32.25
C1651	Male	1	13.4	N	162	46	17.5	3	3.62	14.6	4.02	4.62667	0.48	40
C1651	Male	2	13.7	N								13.12	1.06267	43.6
C1651	Male	3	14	N								8.56	0.494	38.5
C1651	Male	4	14.2	N								7.85	0.813	53.5
C1651	Male	5	14.4	N	170.5	54.7	18.9	5				6.33	0.9	35.75
C1669	Female	1	12.7	Y	152	73.2	31.7	2	0.82	28.3	0.17	1.44	3.24	4.54667
C1669	Female	2	12.9	Y								8.08	5.54	9.79
C1669	Female	3	13.2	Y								8.08	5.88	10.3
C1669	Female	4	13.4	Y								4.752	9.44	15.2
C1669	Female	5	13.7	Y	157	83.6	33.9	4	6.91	50.6	0.43	28.1333	8.90667	14.8
C1685	Male	1	13.4	N	163	52.8	19.9	4	2.56	30.9	5.71	36.6	2.66	109
C1685	Male	2	13.6	N								9.12	0.928	54.2
C1685	Male	3	13.9	N								8.65	1.19	52.5
C1685	Male	4	14.1	N								7.344	0.372	19.6
C1685	Male	5	14.4	N	170.3	55.4	19.2	5	3.92	39.87	6.01	6.072	1.632	56.8
C1727	Female	1	13.9	Y	158	63.5	25.4	4	10.5	78.5	0.23	6.78	7.61	11.2
C1727	Female	2	14.1	Y								4.74	2.83	14.9
C1727	Female	3	14.4	Y								3.26	3.7	5.99
C1727	Female	4	14.7	Y								15.92	5.44	17.88
C1727	Female	5	14.9	Y	159.5	59.2	23.4	5	2.04	125	0.23	12.68	7.21333	8.90667
C1743	Male	1	13.5	N	165	54.7	20.1	4	4.04	28.3	6.75	10.68	1.57333	34.1333
C1743	Male	2	13.8	N								16.72	1.72	26.08
C1743	Male	3	14.1	N								6.44	2.17	43.25
C1743	Male	4	14.3	N								15.1	1.54	29.6
C1743	Male	5	14.6	N	169	58.2	20.4	4	4.52	34.5	7.65	6.024	0.664	27.04
C1768	Male	1	13.3	N	168	56.4	20	5	3.86	26	6.56	4.69333	2.06667	101.333
C1768	Male	2	13.5	N								5.136	0.4672	26.4
C1768	Male	3	13.8	N								13.2	1.235	62.25
C1768	Male	4	14	N								18.8	1.4	72
C1768	Male	5	14.3	N	171.6	64.2	22	5	5.18	34.5	6.32	1.12	0.84	46.75
C1784	Female	1	11.2	Y	152	38.1	16.5	3	5.8	78.4	0.27	17.6	3.62667	7.06667
C1784	Female	2	11.4	Y								12.3	3.12	8.11
C1784	Female	3	11.7	Y								7.33333	4.50667	9.56
C1784	Female	4	11.9	Y								24.32	18.48	9.36
C1784	Female	5	12.2	Y	157.7	46.3	18.8	2	3.68	90.3	0.28	5.792	4.048	6.168
C1800	Female	1	11	Y	147	54.6	25.3	2	1.25	22.4	0.23	6.13333	3.26667	8.70667
C1800	Female	2	11.2	Y								9.6	4.56	13.84
C1800	Female	3	11.4	Y								13.28	2.464	7.544
C1800	Female	4	11.7	Y								8.83	4.31	8.57
C1800	Female	5	12	Y	154.6	63.6	26.8	4	4.86	47.8	0.39	6.77333	5.42667	14.1333
C1826	Female	1	11.4	Y	156	62.4	25.6	3	0.94	32.2	0.09	7.4	1.24	1.17
C1826	Female	2	11.7	Y								9.6	1.84	1.088
C1826	Female	3	11.9	Y								9.92	3.248	2.432
C1826	Female	4	11.2	Y								12.2	1.88	1.51
C1826	Female	5	12.4	Y	165	78.4	28.8	5	3.95	45.6	0.22	10.96	3.152	2.936
C1867	Male	1	13.5	N	158	45.2	18.3	4	1.59	22.5	2.88	4.76	0.78	33.5
C1867	Male	2		N
C1867	Male	3	14.1	N								9.69333	3.16	71.8667
C1867	Male	4	14.4	N								4.608	2.48	72
C1867	Male	5	14.5	N	165.1	48.1	17.7	4	3.23	34.4	4.63	1.03	2.43	60.5
C1883	Male	1	12.7	N	166	47	17.1	3	0.97	14.2	0.74	7.52	0.264	5.896
C1883	Male	2	12.9	N								7.184	0.224	8.48
C1883	Male	3	13.2	N								5.32	0.408	17.44
C1883	Male	4	13.5	N								6	0.306	13.2
C1883	Male	5	13.7	N	173.9	54.4	18.2	5	0.83	19.8	3.14	4.44	0.48	17.9
C1909	Male	1	11.3	N	134	30.3	16.9	2	0.17	11.2	0.01	0.813333	0.04	0.666667
C1909	Male	2	11.6	N
C1909	Male	3	11.8	N								5.672	0.0352	1.192
C1909	Male	4	12.1	N								16.56	0.02	3.12
C1909	Male	5	12.3	N	137.4	33.3	17.7	3	1.24	16	0.33	11.52	0.024	1.792
C1925	Male	1	13.5	N	166	73.4	26.6	5	1.83	20.4	3.22	4.744	0.784	37.2
C1925	Male	2	13.8	N								10.64	0.6808	37.8
C1925	Male	3	14	N								12.4	1.048	53.04
C1925	Male	4	14.3	N								17.44	1.272	58.8
C1925	Male	5	14.5	N	175.2	80.1	26.2	5	2.99	31.6	4.52	17.7	1.24	40.25
C1941	Male	1	13.4	N	170	53	18.3	5	2.12	26.5	3.86	8.76	1.83	5.06
C1941	Male	2	13.6	N								6.78	0.885	3.32
C1941	Male	3	13.9	N								8.84	1.25467	3.2
C1941	Male	4	14.1	N								13.9	2.1	6.88
C1941	Male	5	14.3	N	178.2	63.3	20	5	2.05	34.1	4.54	13	1.37	4.1
C1982	Female	1	13	N	148	31.7	14.5	3				8.46	1.98	0.02
C1982	Female	2	13.2	N								18.32	1.64	0.0888
C1982	Female	3	13.5	N								10.56	2.656	0.2
C1982	Female	4	13.7	N								10.52	3.57333	0.388
C1982	Female	5	14	N	153.6	37.4	16	3	5.45	85	0.33	20.4	4.19	0.01
C1990	Female	1	11.1	N	137	29.4	15.7	1	0.24	9.33	0.1	1.15	0.22	1.25
C1990	Female	2	11.4	N								10.24	0.6328	3.352
C1990	Female	3	11.6	N								14	2.17	6.38
C1990	Female	4	11.9	N								10.12	2.33333	9.13333
C1990	Female	5	12.2	N	147	37.9	17.5	2	4.4	107	0.51	24.2667	4.66667	19.4667
C2006	Male	1	11.7	N	156.9	62.4	17.2	2	1.79	12.9	0.38	8.08	0.08	1.096
C2006	Male	2	12	N								10.9	0.156	1.73
C2006	Male	3	12.3	N								13.7333	0.386667	6.73333
C2006	Male	4		N
C2006	Male	5	12.8	N	163.8	46.2	17.2	3	2.22	17.1	3.67	16	0.36	9.45
C2063	Female	1	11.6	N	157.2	45.6	18.5	2	2.15	31.6	0.14	0.5	0.48	1.24
C2063	Female	2	11.8	N								1.88	0.638667	0.601333
C2063	Female	3	12.1	N								16.2667	2.13333	2.25333
C2063	Female	4	12.3	N								21	3.17	5.74
C2063	Female	5	12.6	N	167.2	52.1	18.7	4	7.01	63	0.29	16.06	1.76	2.5
C2089	Female	1	11.2	N	140.7	38.2	19.5	1	1.12	63.1	0.07	7.976	0.384	0.432
C2089	Female	2	11.6	N								1.95333	0.314667	0.472667
C2089	Female	3	11.7	N								3.776	0.5192	0.7904
C2089	Female	4	12.1	N								1.336	1.456	1.68
C2089	Female	5	12.2	N	149.8	47.4	21.1		2.02	49.3	0.13	5.91	1.01	0.67
C2105	Male	1	13.4	N	166.8	72	26.1	4	1.68	16.9	3.49	12.12	0.373333	2.13333
C2105	Male	2	13.7	N								18.5333	0.726667	4.26667
C2105	Male	3	13.9	N								7.46667	1.4	6.29333
C2105	Male	4	14.2	N								11.6	0.363	2.89
C2105	Male	5	14.4	N	176.4	79.4	25.5	4	1.93	27.7	6.56	8.6	0.51	2.93
C2113	Male	1	12.8	N	164.2	73.9	27.5	5	3.67	34.1	4.36	24.7	0.73	24.9
C2113	Male	2	13.1	N								10.3	0.666	20.6
C2113	Male	3	13.3	N								6.032	1.192	39.2
C2113	Male	4	13.7	N								17.76	1.76	50.72
C2113	Male	5	13.8	N	172.8	78.1	26.1	5	5.69	36.8	6.81	6.06	3.74	67.5
C2139	Female	1	11.8	N	147	34.3	15.9	3	4.04	50.6	0.36	23.3333	1.73333	5.74667
C2139	Female	2	11.9	N								17.2	1.84	5.72
C2139	Female	3	12.3	N
C2139	Female	4	12.5	N								25.8	5.59	14.6
C2139	Female	5	12.8	N	153.5	41.8	17.9	4	4.99	56.5	0.37	14.2667	3.92	9.48
C2170	Male	1	11.6	N	151.2	63.2	27.7	3	0.88	15.3	0.12	2.14	0.36	2.2
C2170	Male	2	11.9	N								0.4	0.271	1.27
C2170	Male	3	12.1	N								0.31	0.397	2.31
C2170	Male	4	12.4	N								0.46	0.37	4.14667
C2170	Male	5	12.6	N	157.5	73	29.2	3	1.21	10.8	0.37	2.66667	0.773333	5.46667
C2196	Male	1	11.4	N	150.5	54.7	24	1	0	17.2	0.03	0	0.03	1.13
C2196	Male	2	11.7	N								0.54	0.662	5.82
C2196	Male	3	11.9	N								0	0.418667	3.72
C2196	Male	4	12.2	N								0.26	0.149	1.61
C2196	Male	5	12.5	N	155.5	63.4	26.4	2	0.11	12.1	0.06	0.266667	0.306667	1.92
C2212	Female	1	13	Y	154.8	49.3	20.8	5	3.3	38.8	0.18	1.8	3	4.61
C2212	Female	2		Y
C2212	Female	3	13.5	Y
C2212	Female	4	14	Y								5.29333	3.02667	4.54667
C2212	Female	5	14	Y	156	55.5	22.8	5	4.52	53.1	0.29	6.43	2.57	3.45
C2238	Female	1	11	Y	154.8	52.4	22.1	3	8.55	80.3	0.32	17.1	3.06	11.2
C2238	Female	2	11.3	Y								46.8	0.928	40.8
C2238	Female	3	11.6	Y								17.0667	6.05333	17.3333
C2238	Female	4	11.8	Y								9.44	5.12	12.4267
C2238	Female	5	12.1	Y	160.9	58.4	22.5	5	10	31.2	0.23	8.69333	4.24	15.4667
C2253	Female	1	11	N	138.1	36.7	19.3	3	2.85	19.2	0.12	0.56	0.39	3.27
C2253	Female	2	11.2	N								1.08	0.302	1.85
C2253	Female	3	11.6	N								0.306667	0.413333	3.97333
C2253	Female	4	11.8	N								1.064	0.3712	4.392
C2253	Female	5	12	N	143.9	38.3	18.5		1.65	27.7	0.16	1.11	0.51	3.61
C2279	Male	1	12.6	N	150.1	38.4	17.1	3	0.13	12.4	0.04	0.672	0.024	0.912
C2279	Male	2	12.8	N								0.66	0.0759	0.534
C2279	Male	3	13.1	N								1.29333	0.115867	1.37333
C2279	Male	4	13.4	N								1.88	0.0333333	1.52
C2279	Male	5	13.6	N	157.8	42.8	17.4	2	0.55	10.8	0.06	4.04	0.04	1.128
C2311	Female	1	11	N	151.6	45.3	19.6	1	0.15	24.1	0.12	0.784	0.312	0.76
C2311	Female	2	11.3	N								0.48	0.736	1.818
C2311	Female	3	11.5	N								0.453333	0.572	1.1
C2311	Female	4	11.9	N								1.09	0.154	1.16
C2311	Female	5	12	N	157.3	48.1	19.5	2	0.44	45.8	0.21	0.8	0.64	1.264
C2360	Male	1	13.8	N	158.8	45.5	18.2	4	2.09	21.3	3.78	14.9333	1.68	40.8
C2360	Male	2	14.1	N								11.2	1.368	32.6
C2360	Male	3	14.3	N								6.344	1.336	25.36
C2360	Male	4	14.6	N								13.8667	1.27733	29.6
C2360	Male	5	14.8	N	164	49.4	18.4	4	5.1	16.3	4.54	5.776	0.952	22.24
C2386	Male	1	11.7	N	143.4	38.2	18.7	3	1.29	10.5	0.23	2.78	0.18	3.5
C2386	Male	2	11.9	N								9.33	0.181	2.05
C2386	Male	3	12.2	N								6.816	0.1736	2.976
C2386	Male	4	12.4	N								4.77333	0.174667	3.46667
C2386	Male	5	12.6	N	149	41.4	18.5	2	2.44	13.6	1.54	3.344	0.128	6.072
C2535	Female	1	13.2	Y	168	67.6	24	4	2.79	60.2	0.4	8.83	5.42	7.77
C2535	Female	2	13.4	Y								30.7333	4.52	7.06667
C2535	Female	3	13.7	Y								12.3	4.57	8.98
C2535	Female	4	14	Y								4.696	4.664	6.056
C2535	Female	5	14.2	Y	171.2	71.8	24.6	5	2.95	40.9	0.43	5.744	5.216	10.24
C2550	Male	1	11.7	N	161.3	54.3	20.9	4				9.36	0.424	2.68
C2550	Male	2	11.9	N								8.31	0.32	1.77
C2550	Male	3	12.2	N								8.88	0.3096	3.768
C2550	Male	4	12.4	N								6.736	0.172	4.76
C2550	Male	5	12.6	N	168.2	61.1	21.6	4	2.58	32.27	3	8	0.6	9.76
C2568	Female	1	12	N	151.6	37.4	16.2	2	0.22	28.3	0.09	1.04	0.293333	1.36
C2568	Female	2	12.2	N								11.3	0.964	4.62
C2568	Female	3	12.5	N								2.86667	0.68	2.62667
C2568	Female	4	12.7	N								26.5333	2.10667	7.74667
C2568	Female	5	13	N	160.1	44.7	17.5	3	2.74	83.9	0.32	20	1.93333	6.29333
C2584	Female	1	10.2	N	146.5	34.8	16.1	2	1.93	55.2	0.13	27.3333	0.76	2.89333
C2584	Female	2	10.5	N								5.08	0.597333	2.04
C2584	Female	3	10.7	N								15.56	2.08	3.96
C2584	Female	4	11	N								17.9	2.46	5.98
C2584	Female	5	11.2	N	157.5	42.5	17.2		2.26	57	0.13	17.0667	1.94667	4.72
C2592	Female	1	12.8	Y	160.1	79.7	31.1	4	4.03	39.5	0.25	4.84	1.81	7.75
C2592	Female	2	13	Y								6.4	2.09	7.04
C2592	Female	3	13.2	Y								7.84	4.08	17.12
C2592	Female	4	13.4	Y								13.76	2.32	17.2
C2592	Female	5	13.8	Y	161.1	80.6	31.1	1	3.42	52.7	0.26	0.904	2.592	10.72
C2618	Male	1	12.8	N	166.8	62.2	22.6	4	1.76	42	5.88	11.1	1.36	57.6
C2618	Male	2	13	N								16.5	1.67	68.75
C2618	Male	3	13.2	N								11	3.41333	116
C2618	Male	4	13.4	N								7.592	1.632	51.2
C2618	Male	5	13.8	N	172	76.3	25.8	4	3.82	37.8	7.13	14.8	2.824	69.6
C2717	Male	1	10.3	N	134.3	25.5	14.2	1	0.54	18.93	0.07	0.2	0.04	0.48
C2717	Male	2	10.5	N								0.528	0.1088	0.408
C2717	Male	3	10.7	N								0.666667	0.0333333	0.628
C2717	Male	4	11	N								1.656	0.05376	1.024
C2717	Male	5	11.3	N	140.1	28.3	14.4	2	0.49	15.7	0.38	9.96	0.12	4.64
C2774	Male	1	10.9	N	155.3	50	20.8	4	0.79	8.23	0.8	16.32	0.32	12.96
C2774	Male	2	11.1	N								9.52	0.3024	10.64
C2774	Male	3	11.4	N								8.24	0.28	24
C2774	Male	4	11.6	N								5.576	0.5384	21.28
C2774	Male	5	11.8	N	165.6	59.1	21.7	5	0.61	18.1	1.68	5.66	1.18667	40.2
C2881	Female	1	10.3	N	135.6	34.8	18.8	1	1.79	97.8	0.27	14.16	1.288	2.688
C2881	Female	2	10.6	N
C2881	Female	3	10.8	N								5.272	0.6808	1.672
C2881	Female	4	11.1	N								9.44	0.952	3.248
C2881	Female	5	11.4	N	146.6	40.3	18.9	2	6.79	55.8	0.42	24.56	2.424	5.304
C2915	Female	1	12.7	N	156.9	43	17.7	2
C2915	Female	2	12.9	N								10.8	1.36	6.928
C2915	Female	3	13.2	N								11.28	2.144	9.2
C2915	Female	4	13.4	N								5.912	1.632	5.752
C2915	Female	5	13.7	N	165.4	53.4	19.6	3	7.88	74.4	0.33	11.36	8.52	25.2
C3012	Female	1	10.8	N	152.8	50.5	21.9	2	0.33	40.2	0.1	11.94	2.72	6.88
C3012	Female	2	11	N								4.78667	1.168	3.28
C3012	Female	3	11.3	N								5.66	2.36	5.88
C3012	Female	4	11.6	N								5.72	1.67	6.05
C3012	Female	5	11.8	N	162.8	61	23	3	3.24	46.8	0.14	18.06	6.3	8.64
